# Supplementary material for: Psychophysiological and psychological responses of touching plant behavior by tactile stimulation according to the foliage type
Source: PLoS One. 2025 Feb 28;20(2):e0316660. doi: 10.1371/journal.pone.0316660 (PMC11870367; doi:10.1371/journal.pone.0316660)
Supplement: S1 File — (XLSX) [file pone.0316660.s001.xlsx]

## Sheet: mbll_HbO
Group Average_adi_Allch	-	adi	-		-	-
	1	2	3	4	5	6	7	8	9	10	11	12	13	14	15
avg	-0.000301821	-0.00020281	0.000302888	-0.000183896	0.000163809	3.31971e-05	-0.000165976	4.30434e-05	-0.000116154	-0.000218551	0.000127424	-0.000202312	-6.26177e-05	-4.84152e-05	-0.000281567
slope	-2.22629e-06	-1.02754e-06	2.20229e-06	1.57889e-06	2.59335e-06	2.00331e-06	1.92219e-06	1.99373e-06	1.99043e-06	1.7755e-06	2.23022e-06	-6.89554e-08	1.87287e-06	-1.28691e-08	-2.70863e-06
variance	2.73569e-08	1.69102e-08	3.98455e-08	3.59747e-08	4.10476e-08	2.77661e-08	3.12324e-08	2.61457e-08	2.85584e-08	3.45038e-08	3.14088e-08	9.50943e-09	3.53595e-08	4.81961e-09	4.0797e-08
skewness	0.683297	0.82276	0.384076	-0.254929	0.126206	0.32379	0.258758	-0.500863	-0.223373	-0.290217	-0.228474	-0.0769118	-0.647358	0.0412031	0.741447
kurtosis	2.21749	2.82568	1.97023	2.09839	1.74416	1.89447	1.86559	2.07367	1.74073	2.07468	1.42923	2.35548	2.22649	1.83113	2.28231
max	1.2488e-05	9.3686e-05	0.000684726	9.59648e-05	0.000481462	0.000333538	0.000133042	0.000250062	0.000128332	4.26231e-05	0.000348225	-8.28661e-06	0.000170974	6.74686e-05	0.000108387
min	-0.000486791	-0.000361475	1.94779e-05	-0.00052877	-0.000143437	-0.000208931	-0.000428019	-0.000263835	-0.00039194	-0.000559453	-0.00014906	-0.000381591	-0.000433031	-0.000168181	-0.000538842
sum	-0.0736443	-0.0494856	0.0739046	-0.0448707	0.0399694	0.0081001	-0.0404981	0.0105026	-0.0283415	-0.0533264	0.0310914	-0.0493642	-0.0152787	-0.0118133	-0.0687024
Group Average_ardisia_Allch	-	ardisia	-		-	-
	1	2	3	4	5	6	7	8	9	10	11	12	13	14	15
avg	-0.000732327	6.88184e-05	0.000251186	0.000357292	0.000415754	0.000444454	0.000411035	0.000648825	0.000582446	0.000478212	0.00039698	0.000111417	0.000209013	-9.66921e-05	-0.000307824
slope	-7.89974e-06	-2.03946e-06	1.07182e-06	1.97745e-06	2.22035e-06	3.0367e-06	3.42838e-06	4.60764e-06	3.66865e-06	3.9688e-06	2.75758e-06	1.14095e-06	2.60536e-06	-2.96915e-07	-3.69336e-06
variance	3.48929e-07	2.71281e-08	1.38424e-08	3.73617e-08	3.27367e-08	5.97104e-08	7.59018e-08	1.33161e-07	9.30991e-08	1.01431e-07	5.18152e-08	1.86602e-08	5.54648e-08	7.5505e-09	8.02401e-08
skewness	0.706781	0.481232	0.124597	0.344418	0.246272	-0.288834	-0.039339	-0.453635	-0.436628	-0.214632	-0.0917315	0.479112	-0.0384194	-0.784703	-0.472129
kurtosis	2.19287	2.54489	2.43178	2.08408	1.87525	1.55945	1.53783	1.59918	1.58194	1.54163	1.63905	2.48331	1.86919	3.6035	1.98787
max	0.000383785	0.000418601	0.000471908	0.000721461	0.000736374	0.0007897	0.000827008	0.00108614	0.000955407	0.000928854	0.000749048	0.000389317	0.00059539	3.16495e-05	6.60479e-05
min	-0.00149911	-0.000189221	3.93414e-05	7.91086e-05	0.0001035	6.55839e-05	1.73047e-05	6.88467e-05	4.4266e-05	-6.15637e-06	4.81725e-05	-0.00010757	-0.000171883	-0.000351327	-0.000847374
sum	-0.178688	0.0167917	0.0612895	0.0871792	0.101444	0.108447	0.100293	0.158313	0.142117	0.116684	0.0968631	0.0271857	0.0509991	-0.0235929	-0.0751091
Group Average_duffi_Allch	-	duffi	-		-	-
	1	2	3	4	5	6	7	8	9	10	11	12	13	14	15
avg	-0.000664696	0.000241691	0.000336167	0.000189307	0.000305084	0.000272391	0.000276606	0.00032637	0.000580129	0.000336547	0.000452948	0.000133134	-1.80508e-05	-0.000325355	-0.00100851
slope	-3.27538e-06	1.14959e-06	3.0492e-06	2.77748e-06	2.41344e-06	2.28348e-06	3.6916e-06	1.92764e-06	3.56505e-06	3.85742e-06	3.47354e-06	1.30003e-06	1.84567e-06	-1.03593e-06	-4.71418e-06
variance	7.02475e-08	1.83575e-08	5.86726e-08	4.84699e-08	3.53766e-08	3.16813e-08	7.87375e-08	2.21316e-08	6.64504e-08	7.83817e-08	6.81931e-08	1.58889e-08	2.43181e-08	1.7996e-08	1.40428e-07
skewness	0.842213	-0.775937	0.102323	0.234347	0.005769	-0.0320942	0.0904976	-0.474344	-0.164282	0.0243099	-0.187851	0.0359612	0.0895506	1.39342	0.803295
kurtosis	2.16974	2.28603	1.66534	1.77798	1.28882	1.35286	1.48591	1.45034	1.6175	1.40906	1.26343	1.75259	1.58883	3.89269	2.50244
max	-6.88991e-05	0.000404285	0.000789402	0.000650641	0.000603177	0.000538828	0.000837814	0.000462855	0.000994362	0.000844555	0.000790371	0.000373523	0.000285987	1.31431e-05	-7.78539e-05
min	-0.000914934	-3.81422e-05	-1.36328e-05	-0.000106126	1.85274e-05	2.33791e-05	-9.83535e-05	3.87729e-05	6.59841e-05	-1.15371e-05	2.74252e-05	-6.7071e-05	-0.000229743	-0.000471659	-0.00140903
sum	-0.162186	0.0589725	0.0820247	0.0461909	0.0744404	0.0664633	0.0674918	0.0796342	0.141551	0.0821174	0.110519	0.0324846	-0.00440438	-0.0793865	-0.246077
Group Average_lady_Allch	-	lady	-		-	-
	1	2	3	4	5	6	7	8	9	10	11	12	13	14	15
avg	-6.89668e-05	-0.000501343	-0.000266194	-0.000279089	-1.0198e-05	-0.000203545	-0.000424452	-8.52222e-05	-0.000143624	-0.000260577	-8.6389e-05	-0.000207665	-0.000186816	-0.000160223	-0.000299694
slope	-2.87955e-07	-2.49192e-06	-9.32766e-08	9.16462e-07	5.9129e-07	9.01882e-07	-7.40797e-07	9.50655e-08	1.18403e-06	8.52232e-07	7.08479e-07	-8.46666e-07	1.0214e-06	-1.12386e-06	-1.97755e-06
variance	2.76081e-08	8.46924e-08	5.40219e-08	3.28813e-08	1.75668e-08	2.95133e-08	2.11142e-08	8.05023e-09	2.98621e-08	2.58224e-08	1.80783e-08	3.2279e-08	2.75786e-08	2.03095e-08	2.14899e-08
skewness	0.310346	0.682618	0.59826	0.5039	0.71537	0.510672	0.850897	-0.0334756	0.148383	-0.35347	0.180772	0.824668	-0.583402	1.19325	0.595334
kurtosis	2.04304	2.66847	2.15605	2.98215	2.95233	2.67704	3.1409	1.6824	2.72666	2.27549	2.69695	2.25415	2.56293	3.29188	2.30698
max	0.000247105	0.000120143	0.000191763	0.000201487	0.000356168	0.00020727	-2.57806e-05	9.06061e-05	0.000267463	3.65764e-05	0.000245811	0.000159565	0.000119149	0.000176793	1.14299e-05
min	-0.000319473	-0.000906585	-0.000598573	-0.00058193	-0.000210134	-0.000472787	-0.000610475	-0.000234031	-0.000451351	-0.000572566	-0.000326631	-0.000394467	-0.00053152	-0.000303968	-0.00048277
sum	-0.0168279	-0.122328	-0.0649512	-0.0680977	-0.00248831	-0.0496651	-0.103566	-0.0207942	-0.0350443	-0.0635807	-0.0210789	-0.0506704	-0.045583	-0.0390945	-0.0731253
Group Average_lamb_Allch	-	lamb	-		-	-
	1	2	3	4	5	6	7	8	9	10	11	12	13	14	15
avg	0.000376691	0.000677163	-6.2886e-06	-0.000260446	0.000283058	0.000212632	0.000190705	0.000185986	6.32667e-05	-2.71292e-05	0.00025191	2.48257e-05	1.98156e-05	0.000218712	0.00030084
slope	-3.47057e-07	4.13628e-06	9.92394e-07	6.21123e-09	1.80925e-06	1.82612e-06	2.12359e-06	1.54309e-06	1.38991e-06	1.8597e-06	2.23674e-06	6.85816e-07	1.85299e-06	1.43023e-06	3.1039e-07
variance	1.3137e-08	9.54326e-08	2.48825e-08	3.59999e-08	2.27086e-08	2.00189e-08	2.52096e-08	1.43456e-08	1.77627e-08	3.42426e-08	3.2204e-08	1.34629e-08	3.79814e-08	1.39261e-08	1.51764e-08
skewness	0.349405	-0.309855	-0.662164	-0.151804	0.18035	0.304671	0.618938	0.39353	-0.0664259	0.536728	0.276666	-0.823192	0.0714551	0.0606545	-0.934664
kurtosis	3.93156	1.85718	2.29161	2.01624	1.72565	1.69209	2.61747	1.9648	1.84463	2.5218	1.5323	2.45263	2.14679	1.36515	2.62358
max	0.000626638	0.00105081	0.000264835	6.78921e-05	0.000537597	0.000452895	0.000591648	0.000386731	0.000253747	0.000443381	0.000556246	0.000160279	0.000446525	0.000386291	0.000426163
min	4.21794e-05	2.11462e-05	-0.000317698	-0.000592481	1.37943e-05	-9.78349e-07	-2.9741e-05	-1.2963e-05	-0.0001662	-0.000269663	-2.7815e-06	-0.000219338	-0.000294539	2.94225e-05	-6.48672e-07
sum	0.0919125	0.165228	-0.00153442	-0.0635487	0.0690662	0.0518821	0.046532	0.0453805	0.0154371	-0.00661953	0.061466	0.00605746	0.004835	0.0533658	0.073405
Group Average_nanus_Allch	-	nanus	-		-	-
	1	2	3	4	5	6	7	8	9	10	11	12	13	14	15
avg	-0.000519899	0.000374691	0.000545714	0.000178846	0.000535181	0.000591243	0.000432077	0.000659923	0.00044863	0.00042005	0.000577651	0.00022485	0.00037755	-1.43232e-05	-0.000585028
slope	-4.49956e-06	4.13667e-06	2.87718e-06	2.59925e-06	4.07019e-06	4.02323e-06	4.01504e-06	5.9104e-06	4.40215e-06	3.99277e-06	3.85137e-06	2.54219e-06	3.05254e-06	6.68597e-07	-6.34321e-06
variance	1.28255e-07	1.01691e-07	6.44703e-08	3.86791e-08	9.14697e-08	9.6653e-08	9.00112e-08	1.82193e-07	1.11062e-07	8.46771e-08	7.91758e-08	3.9368e-08	5.29884e-08	5.27425e-09	2.13314e-07
skewness	0.786064	0.110323	-0.16445	-0.0221183	0.234013	0.104432	0.110169	0.196327	0.166394	-0.00760725	-0.192824	0.150891	-0.481584	-0.526221	0.425742
kurtosis	2.19799	1.4029	1.55203	1.26747	1.42054	1.42305	1.32418	1.4408	1.26741	1.36005	1.56327	1.29023	1.58047	2.50078	1.66481
max	0.000161734	0.000839953	0.000875058	0.000475016	0.000952349	0.00102551	0.000859266	0.00126721	0.000888919	0.00083791	0.000897255	0.000503806	0.000596565	9.44321e-05	0.000189045
min	-0.000995793	-5.5155e-05	8.2969e-05	-7.96486e-05	4.94972e-05	8.01937e-05	-9.10277e-06	1.42529e-05	1.96711e-05	-3.25518e-05	2.66473e-05	-2.57583e-05	-3.70364e-05	-0.000163237	-0.00114533
sum	-0.126855	0.0914247	0.133154	0.0436384	0.130584	0.144263	0.105427	0.161021	0.109466	0.102492	0.140947	0.0548634	0.0921222	-0.00349486	-0.142747
Group Average_pepe_Allch	-	pepe	-		-	-
	1	2	3	4	5	6	7	8	9	10	11	12	13	14	15
avg	3.83479e-05	0.000157216	-2.32768e-05	-0.000280992	9.50852e-05	-8.95813e-05	-9.01483e-05	-8.95866e-05	-9.07774e-05	-0.00012216	-1.61382e-05	-5.43987e-05	-0.000156112	-4.68224e-05	-5.31405e-05
slope	-4.19968e-06	-1.92221e-06	-1.20437e-07	-6.3651e-07	3.2338e-07	2.40903e-07	-4.04035e-07	-9.8054e-08	7.65006e-07	2.33506e-07	7.98609e-07	-2.60875e-07	3.79292e-08	-1.12486e-06	-1.70019e-06
variance	9.87858e-08	4.59429e-08	1.88573e-08	1.34872e-08	2.43177e-09	4.4948e-09	3.10913e-09	2.71924e-09	7.47972e-09	1.05453e-08	5.16643e-09	6.44713e-09	7.72697e-09	7.55012e-09	1.58168e-08
skewness	0.0861272	0.36955	-0.849271	0.654065	-0.149813	-0.2845	0.210716	0.706162	-0.310985	-0.715909	-0.0822908	-0.040312	-0.282317	-0.56823	-0.413085
kurtosis	1.90203	1.90767	2.48056	3.20308	2.46558	2.07886	2.19265	2.93378	1.72446	2.34805	1.39726	2.39595	2.13296	1.88835	1.86075
max	0.00054239	0.000559735	0.000144355	8.46332e-06	0.000192008	1.37586e-05	3.47826e-06	3.68459e-05	2.55009e-05	2.54738e-05	7.84251e-05	9.71472e-05	2.27684e-06	5.96111e-05	9.11486e-05
min	-0.000456006	-0.000112167	-0.00031049	-0.00046416	3.90633e-06	-0.00021462	-0.000186819	-0.000171383	-0.000235855	-0.00032634	-0.00012512	-0.000210506	-0.000311454	-0.000192765	-0.000289939
sum	0.00935689	0.0383607	-0.00567953	-0.068562	0.0232008	-0.0218578	-0.0219962	-0.0218591	-0.0221497	-0.029807	-0.00393771	-0.0132733	-0.0380913	-0.0114247	-0.0129663
Group Average_platy_Allch	-	platy	-		-	-
	1	2	3	4	5	6	7	8	9	10	11	12	13	14	15
avg	-0.00151205	-0.00017833	0.00029086	-2.74556e-05	0.000327048	0.000309224	-0.000113502	0.000460764	0.000328346	5.19339e-05	0.000344089	5.64795e-06	-3.27719e-05	-0.000319351	-0.00104686
slope	-4.53131e-06	6.01003e-07	1.46924e-06	2.16145e-06	2.2058e-06	1.84904e-06	2.08472e-06	4.19221e-06	2.77062e-06	2.77901e-06	2.48801e-06	9.51091e-07	1.60009e-06	-5.42885e-07	-4.18321e-06
variance	1.72937e-07	4.09945e-08	2.08643e-08	4.78731e-08	3.36544e-08	4.21603e-08	5.69933e-08	9.74173e-08	6.20163e-08	8.05194e-08	5.0092e-08	1.22343e-08	3.81179e-08	1.13814e-08	1.39866e-07
skewness	1.41269	0.272708	-0.323012	1.31133	0.56818	1.45602	0.644446	0.795887	1.34954	0.807117	1.01779	0.206622	1.11401	0.897195	0.898155
kurtosis	4.00805	1.91332	2.15696	4.19001	2.48894	4.19157	3.29169	2.61649	3.75357	2.95731	3.1032	2.77608	3.46439	2.88151	2.62971
max	-0.000224516	0.000196676	0.000515339	0.000595313	0.000764104	0.000883427	0.000531388	0.00120605	0.000984317	0.00071575	0.000873032	0.000234584	0.000449415	-3.99106e-05	-9.7892e-05
min	-0.00193317	-0.000478753	2.34245e-05	-0.000301198	4.37668e-05	5.15912e-05	-0.000478082	1.61048e-05	3.56087e-05	-0.000350383	5.51595e-05	-0.000193062	-0.000284115	-0.000443081	-0.00146311
sum	-0.36894	-0.0435126	0.0709697	-0.00669916	0.0797997	0.0754507	-0.0276944	0.112426	0.0801165	0.0126719	0.0839578	0.0013781	-0.00799635	-0.0779217	-0.255433
Group Average_pothos_Allch	-	pothos	-		-	-
	1	2	3	4	5	6	7	8	9	10	11	12	13	14	15
avg	-0.000494541	8.39145e-05	0.000183155	0.00029604	0.000460512	0.00022521	-5.71916e-05	0.000342012	0.000335389	7.50987e-05	0.000324139	-4.54188e-05	6.99178e-05	-0.000448876	-0.000763793
slope	-4.66161e-06	-2.00009e-06	4.27764e-08	1.02262e-06	1.04854e-06	5.4867e-07	-8.45527e-07	7.90158e-07	1.16343e-06	-4.41314e-07	8.29406e-07	-1.88904e-06	2.85364e-07	-3.65562e-06	-6.83621e-06
variance	1.22294e-07	7.74855e-08	1.48592e-08	1.66793e-08	1.56394e-08	8.3573e-09	1.54261e-08	9.8487e-09	1.36877e-08	1.45984e-08	1.27024e-08	2.92835e-08	1.46706e-08	7.41875e-08	2.38764e-07
skewness	0.0441466	-0.287556	0.630289	0.491751	-0.0211811	0.356702	-0.125246	-0.123445	0.0699326	-0.0199157	0.258883	-0.295605	-0.0350176	-0.27471	-0.118614
kurtosis	1.83527	2.18216	2.51109	2.02601	2.5022	2.35183	1.69766	2.38564	2.01618	1.67687	2.15919	1.74163	2.01051	2.02257	1.53077
max	0.000143861	0.000552896	0.000442551	0.00053392	0.000683446	0.000439641	0.000131413	0.000564193	0.000524376	0.000258516	0.000533674	0.000195867	0.00027891	4.64722e-06	-9.31475e-06
min	-0.00100192	-0.000428535	3.00659e-06	4.82499e-05	0.000120278	7.58036e-05	-0.000270667	0.00011768	6.79578e-05	-0.000128823	0.000104175	-0.000336031	-0.000144139	-0.000891131	-0.00145319
sum	-0.120668	0.0204751	0.0446898	0.0722339	0.112365	0.0549511	-0.0139547	0.083451	0.0818348	0.0183241	0.0790899	-0.0110822	0.0170599	-0.109526	-0.186365
Group Average_purple_Allch	-	purple	-		-	-
	1	2	3	4	5	6	7	8	9	10	11	12	13	14	15
avg	-0.000217864	0.000166272	0.00027762	-2.67466e-05	0.000172657	0.000131307	-7.83322e-05	-4.67092e-05	-6.03063e-05	-0.000135285	0.000186704	-0.000252674	-5.30554e-05	-5.04046e-05	5.84684e-05
slope	-1.20823e-06	2.96972e-06	2.43823e-06	1.17539e-06	2.40226e-06	2.43332e-06	9.13722e-07	1.11073e-06	1.90064e-06	9.89262e-07	1.27986e-06	-7.35372e-07	7.46596e-07	1.85025e-07	-7.59932e-07
variance	1.23933e-08	5.77191e-08	5.7745e-08	1.74184e-08	3.8109e-08	3.86205e-08	1.51965e-08	9.52077e-09	2.37446e-08	2.09397e-08	1.21138e-08	1.64091e-08	8.27422e-09	6.31669e-09	7.96769e-09
skewness	0.552106	0.367138	-0.252916	0.666373	0.694613	0.33953	0.844996	0.800165	0.829305	0.0364261	0.201419	-0.256622	-0.395774	-0.537036	0.696658
kurtosis	1.84827	1.64483	1.56423	2.44758	2.08676	1.80722	2.48551	2.23414	2.08554	2.19356	2.10003	1.89119	2.27341	2.32091	2.33809
max	-1.79778e-05	0.0005507	0.000610936	0.000229777	0.000529889	0.000458628	0.000170719	0.000136187	0.000228088	0.00012964	0.000368089	-5.25535e-05	8.55264e-05	7.5463e-05	0.000242648
min	-0.000378679	-0.000161554	-0.000100884	-0.000211652	-7.30431e-05	-0.000149803	-0.000212972	-0.000165927	-0.000199456	-0.000385333	-2.6209e-05	-0.000472237	-0.000232135	-0.000214173	-4.35225e-05
sum	-0.0531589	0.0405703	0.0677393	-0.00652617	0.0421283	0.0320389	-0.0191131	-0.011397	-0.0147147	-0.0330096	0.0455557	-0.0616525	-0.0129455	-0.0122987	0.0142663
Group Average_rubber_Allch	-	rubber	-		-	-
	1	2	3	4	5	6	7	8	9	10	11	12	13	14	15
avg	-0.000682185	-0.000885804	-0.000182924	-0.000227805	8.35963e-05	-2.51524e-05	-0.000110081	4.90281e-05	3.67136e-05	-4.30923e-05	0.000191755	-0.000192926	-0.000131649	-0.000457019	-0.00114835
slope	-1.12008e-05	-9.86053e-06	-3.59353e-06	-3.20259e-06	-1.40304e-06	-1.70416e-06	-1.75598e-06	-8.11182e-07	-8.04932e-07	-1.01905e-06	-8.18234e-07	-3.55371e-06	-1.77033e-06	-4.99356e-06	-1.10451e-05
variance	6.76246e-07	5.04894e-07	7.86028e-08	5.50044e-08	1.37546e-08	1.74132e-08	1.7484e-08	9.76802e-09	5.58577e-09	9.83375e-09	9.88639e-09	7.12067e-08	2.08545e-08	1.2888e-07	6.24698e-07
skewness	0.272483	0.272815	0.587406	-0.0909345	-0.309817	0.101288	-0.292096	-0.764528	-0.477261	-0.740938	0.139324	0.345878	-0.853271	0.173004	0.223659
kurtosis	1.4106	1.71479	1.93175	2.02364	1.89305	2.4609	2.13947	3.13078	1.88408	2.78747	2.19759	1.45401	2.61442	1.66879	1.57414
max	0.000544001	0.000313538	0.000337146	0.00015155	0.000266553	0.000231782	0.000101915	0.000205978	0.000140775	0.000105302	0.000377509	0.000222846	3.66522e-05	0.000115338	9.75578e-05
min	-0.00164071	-0.00187017	-0.000527186	-0.000633778	-0.000132293	-0.000262493	-0.000359644	-0.000178879	-0.000107948	-0.000258077	2.09957e-05	-0.000520368	-0.000434316	-0.000980357	-0.00220192
sum	-0.166453	-0.216136	-0.0446334	-0.0555845	0.0203975	-0.00613718	-0.0268597	0.0119629	0.00895812	-0.0105145	0.0467881	-0.0470739	-0.0321223	-0.111513	-0.280198
Group Average_wilma_Allch	-	wilma	-		-	-
	1	2	3	4	5	6	7	8	9	10	11	12	13	14	15
avg	-0.000240959	0.000325639	0.00052612	8.61161e-05	0.000432927	0.000314345	3.12074e-05	0.000212852	0.000320349	7.30969e-05	0.000436818	0.000200904	0.000291712	2.49496e-06	-0.000608482
slope	-4.89149e-06	1.29444e-06	3.53216e-06	1.70261e-06	3.19584e-06	3.58276e-06	2.25348e-06	2.86324e-06	4.27384e-06	3.33496e-06	3.64561e-06	2.27381e-06	2.68502e-06	4.68491e-07	-4.38445e-06
variance	1.56805e-07	3.31234e-08	7.2423e-08	2.24313e-08	5.49474e-08	6.91012e-08	3.55822e-08	4.35756e-08	9.85804e-08	6.94286e-08	6.88977e-08	3.27473e-08	4.07211e-08	3.35873e-09	1.1184e-07
skewness	0.330568	-0.432546	0.490337	0.475898	0.164881	0.262448	0.588116	0.0922613	0.222154	0.571227	0.0625195	0.73934	0.13935	0.622947	0.542766
kurtosis	1.46084	1.6192	2.16227	1.62177	1.71642	1.45895	1.56733	1.49318	1.48041	1.59372	1.67695	1.93218	1.8658	2.56585	1.68709
max	0.000358912	0.000567665	0.000992293	0.000326186	0.000783253	0.000690776	0.000341884	0.000498887	0.00075681	0.000500668	0.000794591	0.000529883	0.00060341	0.000120695	-1.97694e-05
min	-0.000725336	1.50673e-05	3.3013e-05	-9.78877e-05	1.60678e-05	-1.34403e-05	-0.000154653	-8.67154e-05	-0.000101796	-0.000218824	1.71724e-05	-8.70465e-06	-3.97648e-05	-8.12239e-05	-0.000954764
sum	-0.058794	0.079456	0.128373	0.0210123	0.105634	0.0767003	0.0076146	0.0519358	0.0781651	0.0178356	0.106583	0.0490205	0.0711777	0.000608771	-0.14847

## Sheet: SDM
I.D	Being Comfortable	Being Relaxed	Favorable	Being Comfortable	Being Relaxed	Favorable	Being Comfortable	Being Relaxed	Favorable	Being Comfortable	Being Relaxed	Favorable	Being Comfortable	Being Relaxed	Favorable	Being Comfortable	Being Relaxed	Favorable	Being Comfortable	Being Relaxed	Favorable	Being Comfortable	Being Relaxed	Favorable	Being Comfortable	Being Relaxed	Favorable	Being Comfortable	Being Relaxed	Favorable	Being Comfortable	Being Relaxed	Favorable	Being Comfortable	Being Relaxed	Favorable
1	6	7	7	4	4	5	2	4	6	5	2	5	5	5	5	3	3	3	3	5	6	1	4	4	3	2	2	5	6	6	4	4	4	3	3	3
2	7	7	7	6	5	7	2	4	6	3	1	2	6	6	7	1	5	6	3	2	2	3	6	6	5	5	6	5	6	7	2	2	3	2	2	3
3	5	5	6	6	6	6	6	7	6	5	4	4	6	6	6	3	2	2	4	5	5	3	6	5	4	4	4	6	7	7	5	4	3	2	2	1
4	7	6	7	5	6	6	3	6	7	6	7	7	5	4	4	2	7	7	6	7	7	2	6	5	4	3	2	7	7	7	3	4	3	3	7	7
5	7	5	6	5	5	5	3	5	4	6	6	6	5	5	5	1	2	1	6	6	7	2	3	3	5	6	5	6	6	6	2	3	3	1	2	3
6	6	7	6	6	6	6	3	6	6	4	6	6	4	7	7	2	5	6	5	5	5	2	5	7	3	5	6	6	7	7	2	5	5	3	5	5
7	7	7	7	4	5	5	1	3	7	5	4	6	5	5	3	1	1	1	7	7	5	3	3	6	2	6	4	5	7	7	1	1	1	3	4	4
8	6	7	6	4	5	5	2	5	4	6	5	5	4	5	5	1	3	4	5	5	5	2	3	5	3	5	5	5	6	5	3	4	4	3	4	5
9	6	6	6	4	5	5	3	5	5	6	6	6	3	5	5	3	4	5	2	2	1	3	6	6	5	6	6	6	6	6	2	4	3	3	5	5
10	4	3	4	5	5	5	3	3	3	3	4	3	5	6	6	1	2	1	3	3	3	1	2	1	3	2	2	5	5	6	3	3	2	3	3	2
11	7	7	7	6	7	7	4	5	5	6	6	5	6	7	6	3	5	4	4	5	3	3	5	5	6	7	6	6	7	6	3	5	5	5	5	6
12	6	6	7	6	7	7	3	4	4	7	7	7	5	7	7	2	4	1	5	5	4	2	3	3	2	5	4	7	7	7	2	6	5	1	5	5
13	6	6	6	5	5	5	3	4	4	5	5	5	6	6	6	4	5	5	5	5	5	5	5	5	5	6	6	5	5	5	5	5	5	5	5	5
14	7	7	7	4	2	1	6	6	6	3	4	3	5	6	6	2	2	2	6	6	6	5	5	5	2	4	4	6	5	5	6	6	6	4	4	4
15	7	6	7	4	4	3	2	4	5	3	4	5	4	5	5	3	4	3	7	7	6	2	6	6	3	3	3	5	4	4	5	6	6	3	4	3
16	7	7	6	7	7	6	6	7	6	7	7	6	6	7	6	3	5	6	6	6	6	3	5	6	4	6	6	5	5	6	3	5	6	3	6	6
17	7	7	5	5	4	5	3	5	5	3	4	3	5	6	5	2	4	3	7	7	7	1	6	6	1	1	1	6	7	7	2	4	3	1	2	5
18	5	5	5	4	4	4	2	4	5	3	3	2	5	4	3	3	5	4	4	4	4	3	4	2	3	3	3	5	5	5	3	3	4	3	4	4
19	6	6	5	4	3	4	3	1	3	4	5	5	4	3	3	2	4	3	5	5	5	3	3	2	3	3	3	5	4	5	3	3	3	3	2	3
20	5	6	7	3	4	4	6	7	6	5	5	5	6	6	6	2	3	3	6	6	6	3	4	4	3	4	4	6	6	6	3	4	4	2	4	4
21	7	7	5	5	4	5	3	5	5	3	4	3	5	6	5	2	4	3	7	7	7	1	6	6	1	1	1	6	7	7	2	4	3	1	2	5
22	4	5	5	6	6	6	1	2	2	6	6	6	7	6	7	1	2	2	2	3	2	2	4	4	4	5	6	6	7	7	2	4	4	2	4	5
23	6	6	6	4	4	4	4	4	5	5	5	5	4	4	5	4	5	5	5	5	5	5	6	6	5	6	6	6	5	5	5	5	4	5	5	5
24	6	6	6	4	4	4	4	5	4	5	3	4	4	5	5	2	2	3	3	4	4	3	4	4	3	3	4	5	4	5	3	4	3	2	4	4
25	7	6	7	3	3	1	5	6	7	4	3	2	6	6	2	1	5	6	2	3	1	2	6	6	3	5	5	6	3	2	1	2	2	2	4	2
26	7	7	7	3	3	7	3	4	6	7	7	7	7	6	7	1	1	2	6	7	7	2	3	6	1	4	5	7	7	7	1	4	5	1	4	5
27	4	1	2	6	6	6	3	5	5	2	3	1	3	5	5	2	4	4	3	2	3	4	5	5	3	3	2	6	6	6	3	5	6	3	4	3
28	2	2	3	5	5	5	2	4	4	6	6	5	3	5	5	5	5	5	3	5	5	2	3	3	2	5	5	6	6	6	2	5	5	3	5	5
29	3	1	1	5	5	5	2	2	2	3	2	2	5	5	5	1	4	2	3	2	2	2	3	3	3	3	3	4	4	5	2	3	2	2	3	3
30	5	5	5	5	5	4	2	3	3	5	5	6	4	5	4	2	4	4	5	5	5	3	4	4	3	4	4	3	4	4	3	4	4	3	4	3
